# Supplementary material for: Herpud1 negatively regulates pathological cardiac hypertrophy by inducing IP3 receptor degradation
Source: Sci Rep. 2017 Oct 17;7:13402. doi: 10.1038/s41598-017-13797-z (PMC5645377; doi:10.1038/s41598-017-13797-z)
Supplement: Supplementary file 1 — Completed Dataset [file 41598_2017_13797_MOESM1_ESM.xlsx]

## Sheet: Fig 1
	1	MW	WT	HerpKO	WT	HerpKO	WT	HerpKO	WT	HerpKO
	herpud1												b-tub							CBB
	2
	herpud1												b-tub							CBB
	3
	herpud1												b-tub							CBB

## Sheet: Fig 2A
		WT 1				KO1
					*paper Figure
		WT2				KO2
									*paper Figure
		WT3				KO3

## Sheet: Fig 2B
	cell	WT1	WT2	WT3	WT4	WT5	WT6		cell	KO1	KO2	KO3	KO4	KO5	KO6			WT	Herp KO
	1	243.159	225.635	293.995	285.321	307.247	298.05		1	527.691	186.646	299.138	451.624	484.554	572.564			186.962	287.989
	2	244.818	147.243	189.273	200.004	207.567	311.4		2	294.798	305.996	276.393	393.082	356.79	706.163			182.521	314.874
	3	275.2	218.065	247.221	279.953	254.393	240.596		3	524.373	168.085	224.081	267.988	384.281	510.265			291.633	314.167
	4	443.181	166.323	233.674	189.102	318.025	317.333		4	299.982	291.79	230.806	334.441	319.212	363.02			256.795	364.042
	5	268.46	74.97	196.393	383.885	338.001	335.825		5	304.959	493.472	301.709	306.06	343.341	485.839			273.827	355.055
	6	302.16	26.338	371.227	221.811	392.785	267.79		6	261.927	290.65	438.175	242.771	252.363	578.399			291.477	549.675
	7	281.11	184.158	169.693	211.72	327.594	333.254		7	99.234	418.399	438.867	386.951	318.322	602.824
	8	210.91	141.436	302.797	111.032	357.877	272.636		8	388.432	350.273	283.513	313.378	338.693	687.473		average	247.202	364.3
	9	277.585	248.551	181.955	239.805	204.849	344.033		9	412.488	214.54	422.353	448.558	155.65	841.146
	10	246.995	185.195	209.347	159.907	227.693	294.688		10	179.699	143.51	271.943	340.671	257.506	539.338			0.75631	1.16499
	11	195.46	101.307	327.618	339.781	243.76	288.952		11	208.525	372.567	805.743	273.526	307.345	476.049			0.738348	1.27375
	12	229.575	114.891	275.258	269.273	248.012	222.994		12	249.899	317.714	579.19	501.958	190.36	795.657			1.17973	1.27089
	13	108.67	177.003	266.137	287.125	217.705	371.326		13	172.855	240.359	238.717	553.874	331.079	302.797			1.03881	1.47265
	14	86.791	186.024	251.177	346.802	328.112	317.234		14	210.496	272.504	166.528	485.444	454.492	572.07			1.1077	1.43629
	15	128.89	91.249	296.072	328.804	326.431	269.273		15	380.033	257.572	269.471	207.864	396.938	497.805			1.1791	2.22358
	16	99.441	165.286	266.01	392.488	337.309	200.941		16	424.724	246.581	411.871	347.989	352.735	521.637
	17	164.871	93.219	250.682	260.994	384.775	338.1		17	309.729	372.878	339.089	315.355	781.714	461.71
	18	254.046	85.443	220.719	383.094	376.864	283.81		18	210.703	309.937	225.268	409.893	238.816	325.838
	19	110.121	145.584	230.905	250.833	260.176	122.056		19	320.202	285.154	266.307	281.437	339.88	716.744
	20	207.177	184.158	296.567	394.862	193.129	231.102		20	357.739	429.598	463.787	375.282	361.734	784.087
	21	140.503	218.998	385.467	246.185	363.119	338.495		21	230.093	344.155	261.165	338.495	311.499	645.742
	22	209.977	113.232	222.499	302.599	384.874	287.568		22	256.328	253.528	171.868	281.931	184.823	626.656
	23	205.829	153.257	254.341	112.662	318.223	211.424		23	221.28	381.173	184.823	320.596	425.913	521.736
	24	187.58	39.818	370.634	126.285	268.977	431.648		24	188.409	248.447	290.633	279.854	395.356	732.965
	25	265.66	126.608	381.611	137.756	267.988	386.16		25	259.542	190.276	479.807	335.924	267.592	473.28
	26	85.65	184.469	215.035	277.481	347	338.001		26	394.55	419.54	302.401	464.38	260.077	587.398
	27	117.484	248.965	168.11	387.445	334.441	335.133		27	155.228	350.791	469.226	289.644	248.606	605
	28	152.532	269.704	212.266	371.227	381.116	351.845		28	253.113	293.138	360.152	247.122	283.019	479.313
	29	87.205	339.489	303.39	231.696	148.36	201.388		29	405.645	538.682	386.258	457.854	343.835	840.849
	30	196.497	106.907	219.089	314.762	159.337	255.579		30	588.143	511.411	283.513	531.625	470.907	489.696
	31	47.802	383.04	291.622	283.414	373.403	143.713		31	327.253	280.384	242.475	512.737	440.252	682.627
	32	42.41	227.916	354.515	330.584	259.879	168.435		32	215.162	155.539	359.163	368.162	249.496	499.585
	33	191.52	119.35	273.723	222.104	287.073	205.688		33	268.149	360.124	306.752	406.827	397.037	491.871
	34	220.346	206.555	366.876	299.138	179.807	329.299		34	512.966	221.072	283.81	457.162	259.385	382.995
	35	221.591	195.875	102.278	368.557	372.711	344.626		35	260.061	283.599	198.568	537.459	341.66	481.191
	36	268.563	228.434	393.477	278.964	363.02	297.852		36	242.225	483.207	256.121	376.073	285.887	363.316
	37	290.442	232.893	285.986	177.038	204.501	286.876		37	311.077	456.143	285.293	286.974	262.945	466.853
	38	187.061	163.004	252.957	132.218	191.551	367.766		38	191.727	278.829	243.76	570.29	333.65	516.297
	39	30.9	298.012	371.92	144.306	137.162	396.938		39	128.89	427.628	273.328	408.706	360.547	354.911
	40	177.21	199.504	229.718	307.741	149.895	389.423		40	269.6	519.084	224.18	372.216	570.982	679.265
	41	246.166	249.484	250.583	259.879	166.627	162.897		41	307.552	184.987	294.292	330.782	388.137	569.103
	42	244.092	40.751	246.766	227.938	241.142	334.836		42	313.255	446.292	327.222	219.829	211.226	275.899
	43	113.336	127.334	305.763	209.347	166.627	334.441		43	298.012	245.647	282.821	387.346	680.748	406.629
	44	166.841	223.042	302.005	219.928	205.194	116.123		44	202.822	256.224	243.365	208.655	458.941	451.822
	45	158.753	287.746	1470.81	222.301	216.961	306.95		45	83.887	334.615	499.585	248.111	180.966	685.099
	46	140.192	185.402	179.483	275.8	278.272	397.235		46	368.315	224.39	153.178	572.861	510.957	639.512
	47	187.994	231.027	328.804	285.392	210.435	236.541		47	161.968	344.674	197.777	284.7	387.247	199.458
	48	147.865	315.432	322.871	208.16	392.785	386.16		48	333.267	321.55	298.05	369.349	539.635	442.922
	49	126.712	220.243	284.7	211.522	334.342	301.313		49	184.78	152.324	266.208	288.062	247.716	716.645
	50	110.743	227.501	157.608	130.731	134.219	268.087		50	327.668	268.045	329.595	210.237	487.916	833.681
	average	186.962	182.521	291.633	256.795	273.827	291.477		average	287.989	314.874	314.167	364.042	355.055	549.675

## Sheet: Fig 2CDEF
	Name	T°		BPM		BPM	%EF	%FS	Diameter		Volume		Stroke	Cardiac	LV mass			Name	Body	Tibia	Heart	Right	Rv	Left	Lv+S	Atrium (g)	Samples for		HW	HW	Ventricles	Atrium
		start	end	start	end				systole	diastole	systole	diastole	Volume	output		co			weight (g)	Length (mm)	weight (g)	ventricle (g)	TL	ventricle + S (g)	TL				BW	TL	TL	TL
	WT 1	37.1	36.8	435	390	400	65.677	35.597	2.5101	3.8975	22.5937	65.827	43.2332	17.115	123.873	99.0981		WT 1	27.23	16.5	0.1359	0.031	1.87879	0.0961	5.82424	0.0088	PCR		4.99082	8.23636	7.70303	0.533333
	WT 2	37.2	36	480	414	420	61.461	32.571	2.6653	3.9529	26.233	68.0698	41.8368	17.605	117.507	94.0058		WT 2	28.56	16.5	0.1302	0.0321	1.94545	0.0858	5.2	0.0123	PCR		4.55882	7.89091	7.14545	0.745455
	WT 3	36.7	36.6	420	395	410	59.1617	31.1101	2.9512	4.283	33.6419	82.3784	48.7364	20.0286	113.788	91.0307		WT 3	28.82	17	0.1271	0.0269	1.58235	0.0849	4.99412	0.0153	PCR		4.41013	7.47647	6.57647	0.9
	WT 4	37	36.8	514	445	487.062	61.7861	32.712	2.61315	3.88352	24.9356	65.2527	40.3171	19.637	99.1459	79.3167		WT 4	25.57	16	0.1226	0.0269	1.68125	0.0872	5.45	0.0085	WB		4.79468	7.6625	7.13125	0.53125
	WT 5	36.9	36.3	382	391	396	58.5528	30.483	2.7427	3.9454	28.1043	67.8077	39.7033	15.7522	79.9389	63.9511		WT 5	25.16	17	0.1235	0.0307	1.80588	0.0861	5.06471	0.0067	WB		4.90859	7.26471	6.87059	0.394118
	WT 6	37.6	36.9	411	387	419	60.7708	32.2441	2.8904	4.266	31.9879	81.5414	49.5534	20.7312	94.8865	75.9092		WT 6	23.65	17	0.1199	0.0272	1.6	0.0824	4.84706	0.0103	WB		5.06977	7.05294	6.44706	0.605882
	WT 7	36.5	36.3	530	437	478.326	57.3344	29.7065	2.81616	4.00629	30.0029	70.3212	40.3182	19.2853	97.3301	77.8641		WT 7	26.65	17	0.1373	x		x			Histo		5.15197	8.07647	x
	WT 8	36.2	36.4	375	429	445.889	61.4847	32.3989	2.54383	3.76301	23.3178	60.5417	37.2239	16.5977	91.1933	72.9547		WT 8	29.03	17	0.1312	x		x			Histo		4.51946	7.71765	x
	WT 9	37	36.6	382	357	410.315	52.6219	26.6673	2.98218	4.06664	34.4962	72.8106	38.3143	15.7209	96.0812	76.8649		WT 9	26.58	17.5	0.1196	x		x			Histo		4.49962	6.83429	x
	WT 10	36.1	36.1	444	397	406.149	55.4095	28.4607	2.90494	4.06062	32.3672	72.5877	40.2205	16.3355	96.6688	77.335		WT 10	29.1	17.5	0.1239	x		x			Histo		4.25773	7.08	x
	WT 11	36.6	36.4	405	415	420.07	62.3252	33.1896	2.68883	4.02457	26.7646	71.0411	44.2765	18.4699	84.8851	67.9081		WT 11	27.62	17	0.1296	x		x			Histo		4.69225	7.62353	x
	WT 12	36.4	36.3	490	444	505.441	56.5862	29.2266	2.85522	4.03432	31.0163	71.4434	40.4271	20.4335	94.9765	75.9812		WT 12	31.29	16.5	0.1302	x		x			Histo		4.16107	7.89091	x
	KO 1	37	36.5	484	522	420	53.8847	27.5233	2.9914	4.1275	34.7809	75.4218	40.6408	17.1069	117.873	94.298		KO 1	29.26	16.5	0.1527	0.0365	2.21212	0.1019	6.17576	0.0143	PCR		5.21873	9.25455	8.38788	0.866667
	KO 2	36.3	36.5	408	405	419	49.4103	24.6606	3.0281	4.0193	35.8233	70.8115	34.9882	14.676	114.046	91.2368		KO 2	24.52	16	0.1348	0.0242	1.5125	0.0928	5.8	0.0178	PCR		5.49755	8.425	7.3125	1.1125
	KO 3	36.8	36.4	420	435	407	50.752	25.454	2.8953	3.8839	32.1455	65.2732	33.1277	13.58	83.642	66.9136		KO 3	27.42	16.5	0.1385	0.0311	1.88485	0.0963	5.83636	0.0111	PCR		5.05106	8.39394	7.72121	0.672727
	KO 4	37.2	37	418	411	419	57.9838	30.0376	2.706	3.8677	27.1748	64.6771	37.5022	15.7214	105.94	84.755		KO 4	25.97	17	0.1803	0.0334	1.96471	0.0976	5.74118	0.0493	WB		6.94263	10.6059	7.70588	2.9
	KO 5	37.1	37	440	405	419	51.0131	25.5474	2.8594	3.8406	31.139	63.5661	32.427	13.6176	92.0981	73.6784		KO 5	27.9	17	0.1518	0.0288	1.69412	0.0924	5.43529	0.0306	WB		5.44086	8.92941	7.12941	1.8
	KO 6	37.5	36.8	480	424	444	53.4651	27.0994	2.7286	3.7429	27.8108	59.7635	31.9526	14.2099	107.903	86.3225		KO 6	27.17	17	0.1429	0.0332	1.95294	0.0926	5.44706	0.0171	WB		5.25948	8.40588	7.4	1.00588
	KO 7	36.8	36.7	507	446	491.971	54.7015	28.0475	2.95388	4.10532	33.727	74.4551	40.7281	20.0371	104.216	83.373		KO 7	28.39	17	0.1587	x		x			Histo		5.59	9.33529	x
	KO 8	36.2	36.1	440	414	448.249	50.3642	25.1781	2.96511	3.9629	34.0413	68.5821	34.5408	15.4829	83.2435	66.5948		KO 8	25.97	17.5	0.1319	x		x			Histo		5.07894	7.53714	x
	KO 9	36.5	36.4	445	402	430.108	57.1061	29.5719	2.82364	4.00926	30.2337	70.4847	40.251	17.3123	102.242	81.7936		KO 9	24.49	17	0.1321	x		x			Histo		5.39404	7.77059	x
	KO 10	36.9	36.9	404	421	421.854	49.5153	24.6546	2.95833	3.92637	33.8263	67.0032	33.1769	13.9958	104.878	83.9027		KO 10	25.76	17	0.1167	x		x			Histo		4.53028	6.86471	x
	KO 11	36.5	36.1	459	422	458.891	54.113	27.7432	3.0855	4.27019	37.5099	81.7442	44.2343	20.3441	100.036	80.0286		KO 11	29.31	17	0.1757	x		x			Histo		5.99454	10.3353	x
	KO 12	36.5	36.4	480	440	474.465	54.1154	27.2092	3.24009	4.57699	42.2165	96.1988	43.9823	20.8681	129.147	103.317		KO 12	26.46	17	0.1561	x		x			Histo		5.89947	9.18235	x
		°C	°C				%	%	mm	mm	uL	uL	uL	mL/min	mg	mg													mg/g	mg/mm	mg/mm	mg/mm

## Sheet: Fig 3BCD
	Echocardiography
	Name	T°		BPM		BPM	%EF	%FS	Diameter		Volume		Stroke	LV mass
		start	end	start	end				systole	diastole	systole	diastole	Volume		co
	WT 1	37.1	36.8	435	390	400	65.677	35.597	2.5101	3.8975	22.5937	65.827	43.2332	123.873	99.0981
	WT 2	37.2	36	480	414	420	61.461	32.571	2.6653	3.9529	26.233	68.0698	41.8368	117.507	94.0058
	WT 3	36.7	36.6	420	395	410	59.1617	31.1101	2.9512	4.283	33.6419	82.3784	48.7364	113.788	91.0307
	WT 4	37	36.8	514	445	487.062	61.7861	32.712	2.61315	3.88352	24.9356	65.2527	40.3171	99.1459	79.3167
	WT 5	36.9	36.3	382	391	396	58.5528	30.483	2.7427	3.9454	28.1043	67.8077	39.7033	79.9389	63.9511
	WT 6	37.6	36.9	411	387	419	60.7708	32.2441	2.8904	4.266	31.9879	81.5414	49.5534	94.8865	75.9092
	WT 7	36.5	36.3	530	437	478.326	57.3344	29.7065	2.81616	4.00629	30.0029	70.3212	40.3182	97.3301	77.8641
	WT 8	36.2	36.4	375	429	445.889	61.4847	32.3989	2.54383	3.76301	23.3178	60.5417	37.2239	91.1933	72.9547
	WT 9	37	36.6	382	357	410.315	52.6219	26.6673	2.98218	4.06664	34.4962	72.8106	38.3143	96.0812	76.8649
	WT 10	36.1	36.1	444	397	406.149	55.4095	28.4607	2.90494	4.06062	32.3672	72.5877	40.2205	96.6688	77.335
	WT 11	36.6	36.4	405	415	420.07	62.3252	33.1896	2.68883	4.02457	26.7646	71.0411	44.2765	84.8851	67.9081
	WT 12	36.4	36.3	490	444	505.441	56.5862	29.2266	2.85522	4.03432	31.0163	71.4434	40.4271	94.9765	75.9812
	KO 1	37	36.5	484	522	420	53.8847	27.5233	2.9914	4.1275	34.7809	75.4218	40.6408	117.873	94.298
	KO 2	36.3	36.5	408	405	419	49.4103	24.6606	3.0281	4.0193	35.8233	70.8115	34.9882	114.046	91.2368
	KO 3	36.8	36.4	420	435	407	50.752	25.454	2.8953	3.8839	32.1455	65.2732	33.1277	83.642	66.9136
	KO 4	37.2	37	418	411	419	57.9838	30.0376	2.706	3.8677	27.1748	64.6771	37.5022	105.94	84.755
	KO 5	37.1	37	440	405	419	51.0131	25.5474	2.8594	3.8406	31.139	63.5661	32.427	92.0981	73.6784
	KO 6	37.5	36.8	480	424	444	53.4651	27.0994	2.7286	3.7429	27.8108	59.7635	31.9526	107.903	86.3225
	KO 7	36.8	36.7	507	446	491.971	54.7015	28.0475	2.95388	4.10532	33.727	74.4551	40.7281	104.216	83.373
	KO 8	36.2	36.1	440	414	448.249	50.3642	25.1781	2.96511	3.9629	34.0413	68.5821	34.5408	83.2435	66.5948
	KO 9	36.5	36.4	445	402	430.108	57.1061	29.5719	2.82364	4.00926	30.2337	70.4847	40.251	102.242	81.7936
	KO 10	36.9	36.9	404	421	421.854	49.5153	24.6546	2.95833	3.92637	33.8263	67.0032	33.1769	104.878	83.9027
	KO 11	36.5	36.1	459	422	458.891	54.113	27.7432	3.0855	4.27019	37.5099	81.7442	44.2343	100.036	80.0286
	KO 12	36.5	36.4	480	440	474.465	54.1154	27.2092	3.24009	4.57699	42.2165	96.1988	43.9823	129.147	103.317
		°C	°C				%	%	mm	mm	uL	uL	uL	mg	mg

## Sheet: Fig 4A
			1	Herpud1	Ponceau	Herpud1/Ponceau	/Ctrl
		Ctrl	cardio neo	11332660	40649693	0.278788	1
			cardio adu	6146640	50900723	0.120757		1
			fibro neo	12153196	82981886	0.146456			1
		Tn	cardio neo	36018510	75615543	0.476337	1.7086
			cardio adu	9404489	57818279	0.162656		1.34696
			fibro neo	10727468	53526915	0.200413			1.36841
			2	Herpud1	Ponceau	Herpud1/Ponceau	/Ctrl
		Ctrl	cardio neo	8673418	50364744	0.172212	1
			cardio adu	24080752	67590087	0.356276		1
			fibro neo	8333004	65024380	0.128152			1
		Tn	cardio neo	21957731	72428622	0.303164	1.76041
			cardio adu	8175882	76054300	0.107501		0.301734
			fibro neo	5915418	20660258	0.286319			2.23421
			3	Herpud1	Ponceau	Herpud1/Ponceau	/Ctrl			*paper Figure
		Ctrl	cardio neo	8101832	23242279	0.348582	1
			cardio adu	4259539	73968057	0.0575862		1
			fibro neo	4280418	41883986	0.102197			1
		Tn	cardio neo	27285439	28302430	0.964067	2.76568
			cardio adu	20491560	35265329	0.581068		10.0904
			fibro neo	8766246	33690765	0.260197			2.54604

## Sheet: Fig 4C
UNR	27.67	29.03	30.54	32.03	31.62	30.06	28.31	27.27	26.47	25.57	24.56	23.57	23.47	24.91	24.44	24.1	26.08	27.58	26.9	27.15	28.16	27.67	26.89	26.87	25.88	26.69	27.07	27.9	28.95	29.54	30.52	30.24	29.96	29.03	28.12	27.62	27.71	28.31	29.27	30.5	32.96	34.46	37.33	39.38	41.56	41.81	40.64	39.64	37.82
siHerp	72.1072	65.2286	65.4214	77.25	82.6072	86.2715	97.65	97.0071	90.8357	77.0357	70.3286	66.0214	55.3286	49.8	57.75	68.8928	82.3286	81.0643	78.9643	84.2143	71.7	58.9714	63.1071	53.5286	46.9286	52.2	59.2071	60.75	68.1857	78.4286	80.0572	74.5929	69.5571	59.0357	51	52.5429	61.3071	68.7857	69.75	78.9643	82.4785	86.85	77.0786	78.0428	78.8572	56.8714	46.0928	53.4643	66.9
[truncated: 15 more columns]

## Sheet: Fig 4D
	06 05 13						07 05 13						04 06 13						04 06 13						06 05 13						07 05 13
																				total cells	sarcomerized	p%	Average			total cells	sarcomerized	p%	Average			total cells	sarcomerized	p%	Average
	UNR		siHERP				UNR		siHERP				UNR		siHERP				UNR	18	0	0	1		UNR	6	0	0	3		UNR	10	2	20	8
	Area	Perimeter	Area	Perimeter			Area	Perimeter	Area	Perimeter			Area	Perimeter	Area	Perimeter				20	1	5				12	1	8.33333				10	1	10
1	19626	892313	37697	1026523		1	50242	990767	37536	1174100		1	48409	843477	93972	1660049				10	0	0				10	0	0				10	0	0
2	22929	841389	46735	1210581		2	69712	1005441	56296	1654633		2	34517	811854	118724	1602285				12	0	0				15	1	6.66667				10	1	10
3	58617	1404388	51143	1142133		3	45238	1096789	40544	1156242		3	38803	773786	109505	1359050				11	0	0				20	0	0				20	0	0
4	60526	1159488	34725	998558		4	36133	895990	81870	1835039		4	35018	706232	67840	1002055
5	27805	1242502	34277	1408711		5	31750	1044992	81356	1881188		5	22975	704218	51226	1196920			siHERP	15	11	73.3333	81.6928		siHERP	21	18	85.7143	75.1429		siHERP	10	8	80	86.9167
6	24058	828342	60876	1064088		6	44542	1228823	68183	2087285		6	24624	768076	74131	1752921				12	9	75				20	16	80				15	14	93.3333
7	21539	909806	49121	992487		7	28057	1338196	42891	1963036		7	32644	705532	70343	1173210				17	14	82.3529				10	7	70				16	13	81.25
8	29319	657651	60393	1292119		8	20218	892758	83314	1413762		8	28356	678074	57072	1000151				18	16	88.8889				10	8	80				8	8	100
9	56969	1456308	67887	1365066		9	31378	969143	76625	1827748		9	20717	603391	56567	1175640				18	16	88.8889				10	6	60				10	8	80
10	62785	1428116	48585	1212960		10	52130	871255	123577	1788738		10	37738	836228	52237	1639390
11	48439	1176348	61796	1341408		11	30903	814234	68879	1194789		11	22323	598626	75356	1115403
12	22364	1036508	54358	1257333		12	44406	986948	122133	3363551		12	28549	686329	61052	1082421
13	20164	746485	41015	1490517		13	91802	1178048	101349	1842245		13	39641	1255999	58137	1407180
14	45872	1392984	66810	1650316		14	141344	1439066	90199	1659413		14	24846	596478	53054	1099101
15	34341	1002281	64310	1487440		15	65042	946587	90648	2503771		15	22605	588338	88015	1139900
16	50193	1216302	61168	1561866		16	48519	1134378	114809	1756813		16	23393	613922	57011	1129717
17	32007	956060	65214	1450894		17	33000	771040	134881	1909520		17	21685	773742	61941	1261655
18	37701	885440	64432	1588155		18	20458	847541	61955	1316887		18	37188	1085131	93159	1527702
19	25807	1157114	36304	1294623		19	46846	870672	68160	964214		19	30621	870481	54666	1489159
20	20206	672661	52920	1256227		20	53071	1403594	84346	1458144		20	39264	800816	79553	1320217
	23871	696246	56646	1332249			40915	1105043	77131	1438109			30687	974030	72711	1310603
	30490	805142	68914	1600525			49239	1208797	68034	1490026			35548	832550	57736	1038339
	22336	990064	43923	1728210			33433	1188088	111861	2380678			31743	710017	106695	1393834
	13611	540422	53181	1484375			64655	1028178	153165	2072773			27883	672859	50582	1235951
	28960	806202	34718	993915			42586	1064148	112536	1474589			25871	624889	47262	971117
	25731	630987	40603	1136868			61786	956750	92113	2170413			35268	964486	27070	1235951
	26411	1111317	56730	1550843			49087	1237840	77178	1259675			64463	1120473	58353	1378684
	30795	1100877	63444	1227048			40661	912742	72430	1887164			48777	925639	34857	1179375
	23241	837448	66570	1248603			29052	850296	53532	1543495			23345	654326	38202	1118488
30	20943	871691	37371	1326536		30	24893	1062498	53563	1881610		30	25671	642845	34486	1725546
	47880	1111983	50701	1122114			30451	776411	62126	1476797			35830	735863	91485	954938
	39798	1028071	88116	1635577			35422	909853	80057	1507161			17075	598352	56279	1510646
	26703	846144	80039	1692750			23748	795044	85499	1347031			22792	578587	51704	1746383
	37497	1037155	64007	1545380			47766	858927	56168	946070			21568	596348	64601	1158365
	26108	897694	64628	2211154			20103	762433	103359	2203396			49756	1104121	70901	1301685
	39223	856617	55979	1477048			44938	882667	55681	994407			35853	712791	82482	1163851
	27614	837048	65428	1191927			47188	1185148	70104	1145947			28824	712837	70339	1197767
	25492	889984	22210	731772			33828	756486	73103	1662385			50179	896842	44758	1031420
	26001	881134	68188	1187603			41739	829449	33390	847136			34599	722664	59795	990343
40	26894	924142	50950	1054960		40	85723	1540838	45507	1070131		40	51694	1046033	52860	1338274
	30113	1134334	45110	986662			62202	1076370	76538	1405583			49795	864384	45460	1031474
	41021	927923	58512	1124607			49976	1149305	106295	1867965			25607	629519	60386	1034975
	59338	1271706	64213	1328506			63219	987618	43143	1256370			21484	823811	59541	1033730
	30957	872184	56585	1164874			38448	849270	43835	1042701			56628	796428	78993	1204363
	40739	931037	70380	1462613			31173	839392	81550	1164227			32914	726360	52220	1149824
	29345	833337	75516	1444318			38886	967700	68891	1073813			49183	857154	60975	960354
	13935	753778	59203	1042403			62915	989373	89210	2198182			31449	749709	62024	1041210
	17463	917310	42956	1135991			35477	1112140	43894	1315276			35956	727634	53355	1224059
	32184	1075833	27907	1166841			34475	816850	54056	1053374			58323	980266	62548	931123
50	26809	879818	33423	1109498		50	35125	781773	57423	992263		50	21270	633917	43245	1179375
	34477	991464	41318	1210457
	19087	744905	25164	1054530
	27390	1176499	38938	1017003
	30380	983730	46429	964795
	28423	794791	73481	1618481
	36573	835874	68786	1189813
	17803	656455	36369	1013149
	30631	842561	54938	1394794
	22688	740053	56401	1054989
	24098	804316	50801	1149038
	21987	669625	37810	897557
	26452	715789	39843	1285687
	49626	937071	33003	1069752
	56078	1065604	65320	1273391
	32350	1047464	36812	996021
	51745	1020341	44156	1226240
	63496	1705686	50798	1040070
	58388	1488253	63145	1464467
	34397	861965	71460	1526464
	36756	843108	37718	1058644
	39861	1053921	66708	1737489
	37962	989765	85856	1698346
	38453	879796	75050	1116715
	37814	850665	59014	1320066
	45546	877258	95496	2009343
	24020	726439	49319	957943
	28351	1059285	56569	1557506
	31489	1247749	58992	1408895
	10608	682466	87145	1547203
	32051	888203	58245	1170682
Average	33021.9	956765	54887.5	1.29459e+06			45678	1.00415e+06	76618.5	1.5784e+06			33879	778329	63709.3	1.23812e+06
	Area				Perimeter
		33021.9	54887.5			956765	1.29459e+06
		45678	76618.5			1.00415e+06	1.5784e+06
		33879	63709.3			778329	1.23812e+06
		37526.3				913083
	Area				Perimeter
		0.879966	1.46264			1.04784	1.41782
		1.21723	2.04173			1.09974	1.72865
		0.902807	1.69772			0.852419	1.35598

## Sheet: Fig 4E Herpud1
							Herpud1				Tubulin
	1	Herpud1	b tubulin	herp/tub
	UNR	905.6	908	0.997357
	siHERP	398.4	800	0.498
	2	Herpud1	b tubulin	herp/tub
	UNR	1653.44	1663	0.994251
	siHERP	1168.37	1684	0.693806
	3	Herpud1	b tubulin	herp/tub
	UNR	1296	1296	1
	siHERP	654	1157	0.565255
	4	Herpud1	b tubulin	herp/tub
	Scr	1721.6	1663	1.03524
	SiRNA	1011.2	1684	0.600475
	5	Herpud1	b tubulin	herp/tub	*paper Figure
	UNR	13655.7	12859	1.06196
	siHERP	4518.9	10390	0.434928
	6	Herpud1	b tubulin	herp/tub
	UNR	17109	16667	1.02652
	siHERP	10009	28123	0.355901

## Sheet: Fig 4E bMHC
						bMHC			Tub
	1	bMHC	b tubulin	MHC/Tub
	UNR	1426.9	1433	0.995743
	siHERP	2057.7	1633	1.26007
	2	bMHC	b tubulin	MHC/Tub	*paper Figure
	UNR	1594.8	1566	1.01839
	siHERP	2588	1568	1.65051
	3	bMHC	b tubulin	MHC/Tub
	UNR	2629.2	2467	1.06575
	siHERP	3802.4	2522	1.50769
	4	bMHC	b tubulin	MHC/Tub
	UNR	2067	2093	0.987578
	siHERP	3152.5	1653	1.90714
	5	bMHC	b tubulin	MHC/Tub
	UNR	1631.7	1496.7	1.0902
	siHERP	2574.4	1515.6	1.6986
	6	bMHC	b tubulin	MHC/Tub
	UNR	1968.91	1995.6	0.986626
	siHERP	3107.76	2019	1.53926

[truncated: 13 more sheets: Fig 4E RCAN, Fig 5A NRVM, Fig 5A Mice, Fig 5B Mice, Fig 5B NRVM, Fig 6A , Fig 6B Cyto, Fig 6C Nuc, Fig 6D XeC, Supplem 1, Supplem 2, Supplem 3, Supplem 4]
